# Supplementary material for: The Comparison of Human and Machine Performance in Object Recognition
Source: Behav Sci (Basel). 2026 Jan 13;16(1):109. doi: 10.3390/bs16010109 (PMC12837923; doi:10.3390/bs16010109)
Supplement: Supplementary file 1 [file behavsci-16-00109-s001.zip]

Archive with 1 entries (1 files):
- behavsci-3982873-supplementary.pdf
